# Supplementary material for: Towards Global HPV Eradication: Single-Dose HPV Vaccination vs. Pseudoscience
Source: Pathophysiology. 2026 Mar 30;33(2):25. doi: 10.3390/pathophysiology33020025 (PMC13108217; doi:10.3390/pathophysiology33020025)
Supplement: Supplementary file 1 [file pathophysiology-33-00025-s001.zip]

Archive with 1 entries (1 files):
- pathophysiology-4157204-supplementary.pdf
